# Supplementary material for: The molecular entities in linked data dataset
Source: Data Brief. 2020 May 27;31:105757. doi: 10.1016/j.dib.2020.105757 (PMC7276506; doi:10.1016/j.dib.2020.105757)
Supplement: Supplementary file 2 [file mmc2.xml]

<?xml version="1.0" encoding="utf-8" standalone="no"?>
<data>
  <datasets>
    <author>D.tomaszuk@uwb.edu.pl</author>
    <type>1</type>
    <dataset>
      <name>The Molecular Entities in Linked Data Dataset</name>
      <caption />
      <description>The Molecular Entities in Linked Data (MEiLD) dataset comprises data of distinct atoms, molecules, ions, ion pairs, radicals, radical ions, and others that can be identifiable as separately distinguishable chemical entities. The dataset is provided in a JSON-LD format and was generated by the SDFEater, a tool that allows parsing atoms, bonds, and other molecule data. MEiLD contains 349,960 of ‘small’ chemical entities.</description>
      <filetype>
        <name />
      </filetype>
      <filesize />
      <source>0</source>
      <sourcename>Original Data</sourcename>
      <access>
        <type>1</type>
        <name>Data available in data repository</name>
        <reponame>Mendeley Data</reponame>
        <PersistentId>https://doi.org/10.17632/fp4phyrbkz.1</PersistentId>
        <deeplinkurl>https://data.mendeley.com/datasets/fp4phyrbkz/1</deeplinkurl>
      </access>
    </dataset>
  </datasets>
</data>
